# Supplementary material for: Tertiary Lymphoid Structures as Independent Predictors of Favorable Prognosis in Muscle‐Invasive Bladder Cancer
Source: Cancer Med. 2025 May 21;14(10):e70978. doi: 10.1002/cam4.70978 (PMC12093152; doi:10.1002/cam4.70978)
Supplement: Supplementary file 3 — Table S2. The 425 cancer‐related genes included in the GeneseeqPrime panel. [file CAM4-14-e70978-s003.xlsx]

## Sheet: Sheet1
Table S2. The 425 cancer-related genes included in the GeneseeqPrime panel.
ABCB1 (MDR1)	BTK	DDR2	FH	KDR (VEGFR2)	MYH9	POT1	SETBP1	TSC1
ABCB4	BUB1B	DENND1A	FLCN	KEAP1	NAT1	PPARD	SETD2	TSC2
ABCC2 (MRP2)	c11orf30	DHFR	FLT1 (VEGFR1)	KIF1B	NBN	PPP2R1A	SF3B1	TSHR
ADH1A	CASP8	DICER1	FLT3	KIF5B	NCOR1	PRDM1	SGK1	TTF1
ADH1B	CBL	DLL3	FLT4	KIT	NF1	PRF1	SLC34A2	TUBB3
ADH1C	CBLB	DNMT3A	FOXA1	KITLG	NF2	PRKACA	SLC3A2	TUBB4A
AIP	CCND1	DPYD	FOXP1	KLLN	NFE2L2	PRKACG	SLC7A8	TUBB4B
AKT1	CCNE1	DUSP2	FRG1	KMT2A (MLL)	NFKBIA	PRKAR1A	SMAD2	TUBB6
AKT2	CD274 (PD-L1)	EGFR	GATA1	KMT2B	NKX2-1	PRKCI	SMAD3	TYMS
AKT3	CD74	EML4	GATA2	KMT2C	NKX2-4	PRKDC	SMAD4	U2AF1
ALDH2	CDA	EP300	GATA3	KMT2D (MLL2)	NOTCH1	PRSS1	SMAD7	UGT1A1
ALK	CDC73	EPAS1	GATA4	KRAS	NOTCH2	PRSS3	SMARCA4	VAMP2
AMER1	CDH1	EPCAM	GATA6	LHCGR	NOTCH3	PTCH1	SMARCB1	VEGFA
APC	CDK10	EPHA2	GNA11	LMO1	NPM1	PTEN	SMO	VHL
AR	CDK12	EPHA3	GNAQ	LRP1B	NQO1	PTK2	SOS1	WAS
ARAF	CDK4	EPHA5	GNAS	LYN	NRAS	PTPN11	SOX1	WISP3
ARID1A	CDK6	EPHB2	GRIN2A	LZTR1	NRG1	PTPN13	SOX14	WRN
ARID1B	CDK8	ERBB2 (HER2)	GRM3	MAP2K1 (MEK1)	NSD1	PTPRD	SOX2	WT1
ARID2	CDKN1A	ERBB2IP	GRM8	MAP2K2 (MEK2)	NTRK1	QKI	SOX21	XPA
ARID5B	CDKN1B	ERBB3	GSTM1	MAP2K4	NTRK2	RAC1	SPOP	XPC
ASCL4	CDKN1C	ERBB4	GSTM4	MAP3K1	NTRK3	RAC3	SPRY4	XRCC1
ASXL1	CDKN2A	ERCC1	GSTM5	MAP3K4	PAK3	RAD50	SRC	YAP1
ATF1	CDKN2B	ERCC2	GSTP1	MAP4K3	PALB2	RAD51	SRY	ZNF2
ATIC	CDKN2C	ERCC3	GSTT1	MAX	PALLD	RAD51B	STAG2	ZNF217
ATM	CEBPA	ERCC4	HDAC2	MCL1	PARK2	RAD51C	STAT3	ZNF703
ATR	CEP57	ERCC5	HDAC9	MDM2	PARP1	RAD51D	STK11
ATRX	CHD4	ESR1	HGF	MDM4	PARP2	RAD54L	STMN1
AURKA	CHEK1	ETV1	HLA-A	MECOM	PAX5	RAF1	STT3A
AURKB	CHEK2	ETV4	HNF1A	MED12	PBRM1	RARA	SUFU
AXIN2	CREBBP	ETV6	HNF1B	MEF2B	PDCD1 (PD1)	RARG	TAP1
AXL	CRKL	EWSR1	HRAS	MEN1	PDCD1LG2 (PD-L2)	RASGEF1A	TAP2
B2M	CSF1R	EXT1	HSD3B1	MET	PDE11A	RB1	TEK
BAD	CTCF	EXT2	IDH1	MGMT	PDGFRA	RECQL4	TEKT4
BAI3	CTLA4	EZH2	IDH2	MITF	PDGFRB	RELN	TERC
BAK1	CTNNB1	FANCA	IFNG	MLH1	PDK1	RET	TERT
BAP1	CUL3	FANCC	IFNGR1	MLH3	PGR	RHOA	TET2
BARD1	CUX1	FANCD2	IGF1R	MLLT1	PHOX2B	RICTOR	TGFBR2
BAX	CXCR4	FANCE	IGF2	MLLT3	PIK3C3	RNF43	THADA
BCL2	CYLD	FANCF	IKBKE	MLLT4	PIK3CA	ROS1	TMEM127
BCL2L11 (BIM)	CYP19A1	FANCG	IKZF1	MPL	PIK3R1	RPTOR	TMPRSS2
BCR	CYP2A13	FANCI	IL7R	MRE11A	PIK3R2	RRM1	TNFAIP3
BIRC3	CYP2A6	FANCL	INPP4B	MSH2	PKHD1	RUNX1	TNFRSF11A
BLM	CYP2A7	FANCM	IRF2	MSH6	PLAG1	RUNX1T1	TNFRSF14
BMPR1A	CYP2B6*6	FAT1	JAK1	MTHFR	PLK1	SBDS	TNFRSF19
BRAF	CYP2C19*2	FBXW7	JAK2	MTOR	PMS1	SDC4	TNFSF11
BRCA1	CYP2C9*3	FGF19	JAK3	MUTYH	PMS2	SDHA	TOP1
BRCA2	CYP2D6	FGFR1	JARID2	MYC	POLD1	SDHB	TOP2A
BRD4	CYP3A4*4	FGFR2	JUN	MYCL	POLD3	SDHC	TP53
BRIP1	CYP3A5	FGFR3	KDM5A	MYCN	POLE	SDHD	TP63
BTG2	DAXX	FGFR4	KDM6A	MYD88	POLH	SEPT9	TPMT
